# Supplementary material for: Nursing Interventions for Post-Intensive Care Syndrome in Follow-Up Clinics: A Scoping Review
Source: Nurs Rep. 2026 Feb 5;16(2):55. doi: 10.3390/nursrep16020055 (PMC12943742; doi:10.3390/nursrep16020055)
Supplement: Supplementary file 1 [file nursrep-16-00055-s001.zip]

Archive with 1 entries (1 files):
- nursrep-4058799-supplementary.pdf
